# Supplementary material for: Effects of Land Use Changes from Paddy Fields on Soil Bacterial Communities in a Hilly and Mountainous Area
Source: Microbes Environ. 2016 Apr 19;31(2):160–4. doi: 10.1264/jsme2.ME15187 (PMC4912151; doi:10.1264/jsme2.ME15187)
Supplement: Supplementary file 2 [file 31_160_s2.xlsx]

## Sheet: summary
Table S1. Physicochemical properties of soil from 0-15 cm
		altitude	EC	pH (H₂O)		pH (KCl)	Total carbon	Total nitrogen	C/N	clay	silt	coarse sand	fine sand	CEC	Exchangeable Ca	Exchangeable Mg	Exchangeable K	Exchangeable Na	Sum of Exchangeable bases	Base saturation	available phosphorus	NH₄⁺-N	NO₃⁻-N	gas phase	liquid phase	solid phase	bulk density
location		m	mS m-1		average		g kg-1	g kg-1		%	%	%	%	cmolc kg-1	cmolc kg-1	cmolc kg-1	cmolc kg-1	cmolc kg-1	cmolc kg-1		mg kg⁻¹	mg kg⁻¹	mg kg⁻¹	%	%	%	g cm⁻³
P2	paddy field	655	6.51	5.64	5.88 (0.17)	4.72	57.8343	4.96926	11.6384	31.9556	46.0503	14.0822	7.91187	30.4225	6.32972	1.481	0.236331	0.0371619	8.08421	26.5732	130.968	9.39126	0.722405	4.6	69.2	26.2	0.67
P3	paddy field	602	3.82	5.82		5.08	58.8117	5.1523	11.4147	35.9351	42.6311	11.4033	10.0306	34.1854	9.82211	1.22411	0.165243	0.0643312	11.2758	32.9842	193.249	10.8521	2.17041	11.6	65.6	22.8	0.6
P4	paddy field	530	3.55	6.18		5.32	37.6789	3.13604	12.0148	21.9947	48.8525	16.2003	12.9525	24.9212	7.46501	1.64297	0.163895	0.0409013	9.31278	37.3689	83.6016	9.26307	0.712544	8.4	61	30.6	0.83
P5	paddy field	461	3.75	5.87		4.97	59.5809	5.13631	11.5999	25.2706	51.3509	13.6259	9.75261	40.325	8.61733	2.09324	0.306696	0.0413854	11.0586	27.4238	147.565	9.29671	2.14539	5.75	68.8	25.4	0.65
P6	paddy field	389	4.36	5.8		4.95	42.5918	3.5214	12.0951	22.5454	39.9539	28.2166	9.28414	17.6079	6.82005	1.95002	0.386815	0.0442589	9.20114	52.2558	64.2691	9.26857	2.1389	13.6	59	27.4	0.75
P1	paddy field	381	4.87	5.96		5.18	40.8497	3.32282	12.2937	21.7733	42.1217	23.6623	12.4427	18.4486	8.61107	2.99173	0.316501	0.0376608	11.957	64.8122	69.6899	7.85393	0.713993	4.7	66.7	28.6	0.76
AL4	abandoned land	655	2.44	5.57	5.52 (0.27)	4.47	36.1744	2.93401	12.3293	32.0629	33.0698	18.588	16.2793	33.1891	4.18136	1.7561	0.166211	0.0351288	6.13879	18.4964	23.9186	10.0149	1.4307	11.8	59.1	29.1	0.82
AL5	abandoned land	606	6.13	5.44		4.44	46.4642	4.04509	11.4866	30.4899	51.6025	8.65453	9.25308	30.555	4.46482	1.98564	0.388471	0.036102	6.87503	22.5005	21.9861	10.0893	2.88267	7.15	66.1	26.8	0.71
AL2	abandoned land	467	2.92	5.31		4.3	38.5713	3.35696	11.4899	29.3651	53.8634	8.23481	8.53667	40.6779	6.6379	3.99413	0.208391	0.0359164	10.8763	26.7377	53.2228	11.4841	5.74204	19.2	56.1	24.7	0.68
AL3	abandoned land	449	5.5	6.04		5.14	31.6803	2.67729	11.833	22.7198	52.7756	11.9326	12.572	31.7662	6.56847	3.38991	0.331981	0.0273761	10.3177	32.4803	76.3211	8.58606	1.43101	15.6	58.8	25.6	0.73
AL1	abandoned land	393	2.82	5.33		4.36	39.973	3.61806	11.0482	27.1945	53.2353	12.8397	6.73051	31.0673	5.4785	2.86529	0.178741	0.0364886	8.55903	27.5499	50.1959	12.9283	1.43648	6.6	61.3	32.1	0.91
AL6	abandoned land	388	6.21	5.41		4.39	38.4568	3.28319	11.7132	31.169	43.0022	13.8351	11.9937	24.3132	6.248	3.59152	0.417538	0.0466102	10.3037	42.3789	7.98918	11.498	1.43725	18.7	51.6	29.8	0.87
C3	citrus garden	655	7.22	6.33	6.07 (0.59)	5.59	42.5873	3.53188	12.058	27.1278	52.1063	13.4402	7.32567	34.9257	10.433	2.31997	0.353913	0.0331636	13.14	37.6227	96.2512	17.4235	2.90391	7.65	64.3	28.1	0.76
C2	citrus garden	518	10.85	6.48		5.82	48.8364	4.67131	10.4545	14.7069	65.839	10.0896	9.36453	34.1507	19.3855	2.61507	0.822181	0.0879231	22.9107	67.087	1150.29	13.1684	4.38947	36.7	44.1	19.3	0.57
C1	citrus garden	513	6.21	6.23		5.29	43.5282	4.16686	10.4463	34.4033	45.3576	11.3662	8.87296	20.5493	9.48939	2.94529	0.463593	0.0437775	12.942	62.9804	208.915	54.1739	9.28696	26.3	51.7	22	0.57
C4	citrus garden	398	8.88	5.23		4.32	32.1064	3.35032	9.58308	27.3789	42.3949	16.7378	13.4885	26.8282	5.05456	1.43157	0.327402	0.0418391	6.85537	25.5529	19.4722	11.4331	8.57481	14.6	54	31.4	0.88
PF2	planted forest	600	7.18	5.5	5.45 (0.48)	4.5	54.0432	3.60746	14.9809	32.0599	32.2849	29.2032	6.45192	33.4125	13.2952	3.83903	0.217961	0.0534155	17.4056	52.093	10.1965	17.5541	0.731421	37.5	31.1	31.4	0.91
PF3	planted forest	457	3.59	4.94		3.63	33.4621	2.63381	12.7048	36.2586	31.64	26.3462	5.75519	33.0446	6.19803	2.48132	0.273987	0.0527849	9.00613	27.2545	47.5971	10.1271	0.723367	41.2	31.1	27.7	0.81
PF1	planted forest	393	4.11	5.9		4.84	41.1455	3.29793	12.4762	23.8938	49.241	13.7584	13.1067	23.7082	6.97927	3.7867	0.190521	0.0403898	10.9969	46.3843	14.8275	20.1775	27.162	0.55	72	27.5	0.72
CF2	crop field	603	13.16	7.2	6.93 (0.39)	6.59	60.3759	5.16792	11.6828	41.7736	24.634	19.9958	13.5966	33.039	33.7508	3.88138	1.80334	0.0380456	39.4735	119.476	1612.25	16.6393	3.78167	32.1	38	30	0.87
CF1	crop field	445	10.11	6.65		5.91	59.1337	4.71383	12.5447	28.8294	37.6182	24.3427	9.20974	38.354	24.0694	5.28778	1.4225	0.0398039	30.8195	80.3554	396.605	13.2495	3.68041	27.7	41.4	31	0.92
G1	ginkgo	510	9.64	6.29	6.29	5.31	57.6753	4.60183	12.5331	35.161	36.4427	20.837	7.55934	37.5317	21.0673	3.26839	1.40608	0.0372397	25.779	68.686	277.911	16.0222	2.18484	25.9	48.7	25.4	0.74
B3	bamboo thicket	655	5.4	4.59	5.45 (0.75)	3.82	129.175	8.80913	14.6637	56.5776	36.6131	2.23133	4.57802	44.1734	1.05167	1.39237	0.568253	0.0978313	3.11013	7.04072	15.495	40.2638	3.72813	45.1	37.3	17.6	0.46
B2	bamboo thicket	447	10.62	5.71		4.75	50.5353	4.13578	12.219	25.7546	39.4589	24.8012	9.98523	32.0798	12.9983	2.88874	0.832239	0.0453499	16.7646	52.2591	16.1896	18.7868	6.50312	ND	ND	ND	ND
B1	bamboo thicket	433	9.82	6.01		5.34	62.6131	5.02101	12.4702	28.2667	29.4626	34.2647	8.006	25.1001	5.5409	3.16273	0.454695	0.0681314	9.22645	36.7587	48.5299	15.8532	6.48538	ND	ND	ND	ND
