# Supplementary material for: Effects of Land Use Changes from Paddy Fields on Soil Bacterial Communities in a Hilly and Mountainous Area
Source: Microbes Environ. 2016 Apr 19;31(2):160–4. doi: 10.1264/jsme2.ME15187 (PMC4912151; doi:10.1264/jsme2.ME15187)
Supplement: Supplementary file 3 [file 31_160_s3.xlsx]

## Sheet: summary
Table S2. Physicochemical properties of soil from 15-30 cm
		altitude	EC	pH (H₂O)	pH (KCl)	Total carbon	Total nitrogen	C/N	clay	silt	coarse sand	fine sand	CEC	Exchangeable Ca	Exchangeable Mg	Exchangeable K	Exchangeable Na	Sum of Exchangeable bases	Base saturation	available phosphorus	NH₄⁺-N	NO₃⁻-N
location		m	mS m-1			g kg-1	g kg-1		%	%	%	%	cmolc kg-1	cmolc kg-1	cmolc kg-1	cmolc kg-1	cmolc kg-1	cmolc kg-1		mg kg⁻¹	mg kg⁻¹	mg kg⁻¹
P2	paddy field	655	5.32	5.68	4.8	41.239	3.42449	12.0424	23.3328	44.3879	20.514	11.7653	28.3444	6.70743	1.23347	0.205846	0.0405786	8.18733	28.8852	78.9392	7.94209	2.16602
P3	paddy field	602	5.44	5.96	5.12	46.9934	4.12499	11.3924	31.7961	48.0277	12.0364	8.1397	28.7261	9.58824	0.988901	0.100197	0.0375377	10.7149	37.3002	143.059	8.65489	0.721241
P4	paddy field	530	2.42	6.12	5.23	30.7716	2.67118	11.5199	23.5916	50.792	15.613	10.0033	28.7375	7.11763	1.32668	0.0653051	0.0340015	8.54362	29.7299	210.481	6.40196	0.711328
P5	paddy field	461	3.75	5.74	4.84	45.6586	3.95073	11.557	23.7572	52.4614	14.833	8.94836	31.0491	7.36267	1.84038	0.151869	0.039725	9.39465	30.2574	110.622	7.89599	2.15345
P6	paddy field	389	4.11	5.83	4.92	33.2862	2.80696	11.8584	18.6622	40.2336	28.7843	12.3198	22.4899	7.05199	2.01402	0.226588	0.0416968	9.33429	41.5044	55.8996	6.41572	0.712858
P1	paddy field	381	5.3	5.84	5.09	34.7683	2.83711	12.2548	21.4932	39.0286	26.9451	12.5331	21.0738	7.90379	2.3954	0.175119	0.0363402	10.5106	49.8755	46.7991	7.84464	2.13945
AL4	abandoned land	655	3.15	5.78	4.46	15.0148	1.29567	11.5885	20.7929	52.1463	13.9471	13.1137	34.2898	6.19304	2.53199	0.052635	0.0355163	8.81318	25.7021	14.2609	5.70207	1.42552
AL5	abandoned land	606	3.89	5.25	4.25	32.311	2.88126	11.2142	28.9063	49.1196	11.0359	10.9382	31.9712	2.43191	1.01397	0.113175	0.0316113	3.59067	11.231	13.6709	11.4483	2.86208
AL2	abandoned land	467	3.94	5.32	4.16	15.0016	2.10809	7.11621	27.295	54.1515	9.4387	9.11478	34.4597	4.75397	3.02358	0.101962	0.029145	7.90865	22.9505	50.9031	8.54477	2.84826
AL3	abandoned land	449	3.74	6.05	5.3	19.9869	1.70405	11.7291	31.4676	34.0838	17.4285	17.0201	33.0847	5.52878	3.0012	0.138982	0.0295269	8.69849	26.2916	43.755	7.13102	1.4262
AL1	abandoned land	393	4.17	5.25	4.27	32.9141	2.92761	11.2426	25.6843	50.7825	14.3571	9.17602	31.143	4.73422	2.08247	0.0991942	0.0324471	6.94833	22.3111	41.9815	10.0137	2.86107
AL6	abandoned land	388	4.23	5.48	4.41	27.5207	2.54346	10.8202	26.949	46.6252	15.0266	11.3992	23.3701	5.65589	3.14849	0.189255	0.0346243	9.02826	38.6316	6.86077	10.0083	1.42976
C3	citrus garden	655	4.7	5.93	4.83	32.2935	2.73175	11.8215	23.2333	53.4586	11.9525	11.3557	30.4311	6.32264	3.37111	0.182548	0.0290852	9.90538	32.5502	62.0354	10.0484	1.43549
C2	citrus garden	518	5.15	6.08	5.19	31.8663	3.09823	10.2853	28.29	55.4421	9.19124	7.07663	25.9467	10.6195	1.77775	0.385421	0.0325199	12.8152	49.3904	565.16	11.4044	4.27663
C1	citrus garden	513	7.52	6.28	5.47	28.4362	2.54228	11.1853	19.9816	42.5221	18.2263	19.27	28.822	9.02853	3.33265	0.280297	0.0412281	12.6827	44.0036	156.223	13.0725	1.45251
C4	citrus garden	398	5.09	5.14	4.18	21.8189	2.15021	10.1473	23.5994	47.0357	18.8937	10.4713	27.1395	3.22772	1.0072	0.211776	0.0354484	4.48215	16.5152	8.5785	8.54437	2.84812
PF2	planted forest	600	5.22	5.42	4.37	44.4428	3.31642	13.4008	38.2343	34.077	22.5551	5.1336	30.5274	10.2948	3.34618	0.184125	0.04724	13.8723	45.4422	7.42918	13.0481	3.62448
PF3	planted forest	457	3.05	4.84	3.57	25.1845	2.22954	11.2958	34.4315	33.1052	25.8539	6.60937	35.8913	4.48027	2.45764	0.189826	0.0449407	7.17268	19.9844	37.7315	10.1146	0.722468
PF1	planted forest	393	3.79	5.86	4.94	28.5087	2.49518	11.4255	25.9196	44.6779	13.5391	15.8633	17.9866	4.85114	3.11769	0.111232	0.043101	8.12316	45.1622	10.5925	10.0453	2.15256
CF2	crop field	603	12.94	7.11	6.5	53.2903	4.61061	11.5582	35.1219	35.7856	18.088	11.0045	33.0821	31.8724	3.87908	1.51751	0.037593	37.3066	112.77	1575.27	7.42756	2.22827
CF1	crop field	445	8.6	6.49	5.78	53.8378	4.44952	12.0997	35.0914	34.9246	22.0831	7.90085	36.434	21.3611	4.53315	0.493146	0.0317471	26.4191	72.5124	418.64	14.6258	2.19387
G1	ginkgo	510	6.3	5.72	4.55	36.9759	3.11676	11.8636	36.3732	34.8348	20.8635	7.92848	39.0706	14.4848	2.42213	0.98618	0.0294985	17.9226	45.8723	228.645	11.5542	5.05495
B3	bamboo thicket	655	3.68	4.81	4.03	89.0421	7.06734	12.5991	56.4656	35.5268	3.09932	4.90835	36.8896	1.26465	1.30118	0.290957	0.0708332	2.92762	7.93618	8.90659	22.2769	2.22769
B2	bamboo thicket	447	9.24	5.68	4.57	35.0553	2.95394	11.8673	27.5717	31.4791	33.6116	7.3376	29.4037	14.465	2.91952	0.618897	0.0230558	18.0264	61.3066	11.8054	20.0949	9.3298
